# Supplementary material for: Exploiting Kinetic Features of ORAC Assay for Evaluation of Radical Scavenging Capacity
Source: Antioxidants (Basel). 2023 Feb 17;12(2):505. doi: 10.3390/antiox12020505 (PMC9951910; doi:10.3390/antiox12020505)
Supplement: Supplementary file 1 [file antioxidants-12-00505-s001.zip]

Archive with 1 entries (1 files):
- antioxidants-2214804-supplementary.pdf
